# Supplementary material for: A New and Rapid HPLC Method to Determine the Degree of Deacetylation of Glutaraldehyde-Cross-Linked Chitosan
Source: Molecules. 2023 Oct 27;28(21):7294. doi: 10.3390/molecules28217294 (PMC10647662; doi:10.3390/molecules28217294)
Supplement: Supplementary file 1 [file molecules-28-07294-s001.zip]

Archive with 1 entries (1 files):
- molecules-2668818-supplementary.pdf
